# Supplementary material for: Development of an in vitro diagnostic method to determine the genotypic sex of Xenopus laevis
Source: PeerJ. 2019 May 1;7:e6886. doi: 10.7717/peerj.6886 (PMC6500372; doi:10.7717/peerj.6886)
Supplement: Supplemental Information 5 — The data indicate the evaluation of histological sex of all specimens approved by a certified pathologist. [file peerj-07-6886-s005.xlsx]

## Sheet: Sheet1
WLI Project #	100A-116		Test Substance:				Xenopus Laevis
Treatment Group			Animal Number				Histo Sex		Comment
Uninduced			1				Male
Uninduced			2				Male
Uninduced			3				Male
Uninduced			4				Male
Uninduced			5				Male
Uninduced			6				Male
Uninduced			7				Male
Uninduced			8				Male
Uninduced			9				Male
Uninduced			10				Male
Uninduced			11				Male
Uninduced			12				Male
Uninduced			13				Male
Uninduced			14				Male
Uninduced			15				Male		Immature area and single peri-nucleolar oocyte (testis-ova)
Uninduced			16				Male
Uninduced			17				Male
Uninduced			18				Male
Uninduced			19				Male
Uninduced			20				Female
Uninduced			21				Female
Uninduced			22				Female
Uninduced			23				Female
Uninduced			24				Female
Uninduced			25				Female
Uninduced			26				Female
Uninduced			27				Female
Uninduced			28				Female
Uninduced			29				Female
Uninduced			30				Female
Uninduced			31				Female
Uninduced			32				Female
Uninduced			33				Female
Uninduced			34				Female
Uninduced			35				Female
Uninduced			36				Female
Uninduced			37				Female
Uninduced			38				Female
Uninduced			39				Female
